# Supplementary material for: Reversal of Doxorubicin-Induced Bone Loss and Mineralization by Supplementation of Resveratrol and MitoTEMPO in the Early Development of Sparus aurata
Source: Nutrients. 2022 Mar 9;14(6):1154. doi: 10.3390/nu14061154 (PMC8950850; doi:10.3390/nu14061154)
Supplement: Supplementary file 1 [file nutrients-14-01154-s001.zip]

Archive with 1 entries (1 files):
- nutrients-1611626-supplementary.pdf
